# Supplementary material for: Chikungunya Virus Vaccine Candidates with Decreased Mutational Robustness Are Attenuated In Vivo and Have Compromised Transmissibility
Source: J Virol. 2019 Aug 28;93(18):e00775-19. doi: 10.1128/JVI.00775-19 (PMC6714818; doi:10.1128/JVI.00775-19)
Supplement: Supplemental file 1 [file JVI.00775-19-sd001.xlsx]

## Sheet: CodonChanges
Table S1 - List of codon replacements in the CHIKV genome. Position in the genome, original codon in wild type, codon present in Stop and SuperStop virus, and amino acid for which it encodes
Position	WT	Stop	SuperStop	Amino acid
7555	AGG	AGG	AGA	R
7558	AGG	AGG	AGA	R
7585	CGC	CGC	CGA	R
7606	AGG	AGG	AGA	R
7618	CGC	CGC	CGA	R
7627	AGG	AGG	AGA	R
7636	GGG	GGG	GGA	G
7642	CTT	TTA	TTA	L
7651	CTG	TTG	TTG	L
7672	CTG	TTG	TTG	L
7681	CGC	CGC	CGA	R
7705	CGC	CGC	CGA	R
7708	AGG	AGG	AGA	R
7714	CGG	CGG	CGA	R
7819	GGC	GGC	GGA	G
7822	CGC	CGC	CGA	R
7831	AGG	AGG	AGA	R
7882	GGT	GGT	GGA	G
7894	GGT	GGT	GGA	G
7906	CTG	TTG	TTG	L
7912	GGG	GGG	GGA	G
7945	GGG	GGG	GGA	G
7966	CTG	TTG	TTG	L
7975	CTG	TTG	TTG	L
7987	CGG	CGG	CGA	R
7993	TCT	TCA	TCA	S
8005	CTT	TTA	TTA	L
8038	TCC	TCG	TCG	S
8074	GGG	GGG	GGA	G
8116	GGC	GGC	GGA	G
8119	CGG	CGG	CGA	R
8137	GGT	GGT	GGA	G
8143	GGC	GGC	GGA	G
8152	GGG	GGG	GGA	G
8158	AGC	TCG	TCG	S
8161	GGC	GGC	GGA	G
8188	CGC	CGC	CGA	R
8230	CGT	CGT	CGA	R
8239	CTC	TTG	TTG	L
8290	GGG	GGG	GGA	G
8305	AGT	TCA	TCA	S
8308	CTT	TTA	TTA	L
8329	CTG	TTG	TTG	L
8356	TCC	TCG	TCG	S
8407	CTA	TTA	TTA	L
8410	CGC	CGC	CGA	R
8416	CTT	TTA	TTA	L
8440	GGG	GGG	GGA	G
8452	CTG	TTG	TTG	L
8455	CTA	TTA	TTA	L
8464	TCC	TCG	TCG	S
8476	TCT	TCA	TCA	S
8485	CGC	CGC	CGA	R
8494	CGC	CGC	CGA	R
8497	AGC	TCG	TCG	S
8569	GGG	GGG	GGA	G
8584	AGT	TCA	TCA	S
8596	CTA	TTA	TTA	L
8602	CGC	CGC	CGA	R
8626	GGG	GGG	GGA	G
8632	CTG	TTG	TTG	L
8647	TCC	TCG	TCG	S
8677	AGC	TCG	TCG	S
8695	CTG	TTG	TTG	L
8698	CGT	CGT	CGA	R
8734	AGG	AGG	AGA	R
8740	GGG	GGG	GGA	G
8743	CTA	TTA	TTA	L
8800	CTG	TTG	TTG	L
8818	GGG	GGG	GGA	G
8827	CTG	TTG	TTG	L
8848	AGT	TCA	TCA	S
8851	AGG	AGG	AGA	R
8860	AGT	TCA	TCA	S
8905	GGT	GGT	GGA	G
8908	CGG	CGG	CGA	R
8923	TCC	TCG	TCG	S
8938	GGT	GGT	GGA	G
8947	CTA	TTA	TTA	L
8956	AGC	TCG	TCG	S
8971	AGC	TCG	TCG	S
9028	CGC	CGC	CGA	R
9049	TCC	TCG	TCG	S
9052	GGC	GGC	GGA	G
9076	GGC	GGC	GGA	G
9088	CGG	CGG	CGA	R
9106	GGT	GGT	GGA	G
9109	GGC	GGC	GGA	G
9124	CTA	TTA	TTA	L
9211	TCC	TCG	TCG	S
9217	CTG	TTG	TTG	L
9226	CGT	CGT	CGA	R
9238	CTT	TTA	TTA	L
9241	GGG	GGG	GGA	G
9277	CTG	TTG	TTG	L
9295	AGG	AGG	AGA	R
9310	AGG	AGG	AGA	R
9331	GGG	GGG	GGA	G
9352	CTA	TTA	TTA	L
9355	CTG	TTG	TTG	L
9376	CTC	TTG	TTG	L
9379	CTG	TTG	TTG	L
9382	TCC	TCG	TCG	S
9388	CGG	CGG	CGA	R
9451	CTA	TTA	TTA	L
9469	GGG	GGG	GGA	G
9472	CTC	TTG	TTG	L
9487	GGC	GGC	GGA	G
9523	TCT	TCA	TCA	S
9532	GGT	GGT	GGA	G
9544	GGC	GGC	GGA	G
9565	CTG	TTG	TTG	L
9580	CTG	TTG	TTG	L
9628	CTC	TTG	TTG	L
9631	CTG	TTG	TTG	L
9643	GGT	GGT	GGA	G
9655	GGG	GGG	GGA	G
9676	CGC	CGC	CGA	R
9700	CTG	TTG	TTG	L
9727	CTG	TTG	TTG	L
9730	CTT	TTA	TTA	L
9733	AGC	TCG	TCG	S
9736	CTA	TTA	TTA	L
9793	CTG	TTG	TTG	L
9823	CTA	TTA	TTA	L
9832	CTT	TTA	TTA	L
9841	CTG	TTG	TTG	L
9850	CTG	TTG	TTG	L
9859	CTA	TTA	TTA	L
9871	CTG	TTG	TTG	L
9877	CTC	TTG	TTG	L
9922	AGC	TCG	TCG	S
9928	GGT	GGT	GGA	G
9943	AGC	TCG	TCG	S
10000	CTA	TTA	TTA	L
10015	GGC	GGC	GGA	G
10021	AGC	TCG	TCG	S
10045	CTA	TTA	TTA	L
10048	CTG	TTG	TTG	L
10072	CTA	TTA	TTA	L
10078	CTT	TTA	TTA	L
10117	TCT	TCA	TCA	S
10138	GGT	GGT	GGA	G
10165	CTA	TTA	TTA	L
10177	AGC	TCG	TCG	S
10195	GGC	GGC	GGA	G
10216	GGC	GGC	GGA	G
10219	GGC	GGC	GGA	G
10258	AGC	TCG	TCG	S
10279	TCC	TCG	TCG	S
10315	AGG	AGG	AGA	R
10330	TCT	TCA	TCA	S
10345	CTC	TTG	TTG	L
10348	CGC	CGC	CGA	R
10354	CTT	TTA	TTA	L
10396	GGC	GGC	GGA	G
10438	GGG	GGG	GGA	G
10447	TCT	TCA	TCA	S
10492	GGT	GGT	GGA	G
10525	GGC	GGC	GGA	G
10549	GGC	GGC	GGA	G
10561	AGT	TCA	TCA	S
10564	CGC	CGC	CGA	R
10576	AGT	TCA	TCA	S
10603	CTG	TTG	TTG	L
10609	CTG	TTG	TTG	L
10627	GGT	GGT	GGA	G
10648	TCT	TCA	TCA	S
10660	TCT	TCA	TCA	S
10663	GGC	GGC	GGA	G
10678	CTA	TTA	TTA	L
10687	CGC	CGC	CGA	R
10690	GGG	GGG	GGA	G
10699	CTG	TTG	TTG	L
10720	GGC	GGC	GGA	G
10768	GGG	GGG	GGA	G
10783	TCC	TCG	TCG	S
10813	AGG	AGG	AGA	R
10831	TCT	TCA	TCA	S
10873	TCC	TCG	TCG	S
10885	GGG	GGG	GGA	G
10888	GGC	GGC	GGA	G
10915	AGC	TCG	TCG	S
10924	GGC	GGC	GGA	G
10966	CGG	CGG	CGA	R
10990	GGG	GGG	GGA	G
10996	TCT	TCA	TCA	S
11002	CTG	TTG	TTG	L
11011	TCT	TCA	TCA	S
11032	AGC	TCG	TCG	S
11044	CGC	CGC	CGA	R
11059	TCT	TCA	TCA	S
11137	CTC	TTG	TTG	L
11140	GGG	GGG	GGA	G
11155	TCC	TCG	TCG	S
11194	GGT	GGT	GGA	G
11203	CTG	TTG	TTG	L
11224	CTG	TTG	TTG	L
11230	CTA	TTA	TTA	L
11242	CTA	TTA	TTA	L
11257	AGC	TCG	TCG	S
11260	AGG	AGG	AGA	R
